# Supplementary material for: HtrA1 activation is driven by an allosteric mechanism of inter-monomer communication
Source: Sci Rep. 2017 Nov 1;7:14804. doi: 10.1038/s41598-017-14208-z (PMC5666011; doi:10.1038/s41598-017-14208-z)
Supplement: Supplementary file 2 — Supplementary Dataset 2 [file 41598_2017_14208_MOESM2_ESM.xlsx]

## Sheet: HTRA1 mutants SRM table for pap
Protein	Peptide	Label	Precursor charge (+ve)	Fragment ion	Fragment charge (+ve)	Precursor (m/z)	Product (m/z)	Collision Energy (V)
cleaved clusterin (P10909)	NEQFNWVSR	none	2	y5	1	590.281	661.342	20.6
cleaved clusterin (P10909)	NEQFNWVSR	none	2	y6	1	590.281	808.41	20.6
cleaved clusterin (P10909)	NEQFNWVSR	none	2	y7	1	590.281	936.469	20.6
cleaved clusterin (P10909)	NEQFNWVSR	Heavy	2	y5	1	595.285	671.35	20.6
cleaved clusterin (P10909)	NEQFNWVSR	Heavy	2	y6	1	595.285	818.418	20.6
cleaved clusterin (P10909)	NEQFNWVSR	Heavy	2	y7	1	595.285	946.477	20.6
clusterin (P10909)	LFDSDPITVTVPVEVSR	none	2	y6	1	937.499	686.383	31
clusterin (P10909)	LFDSDPITVTVPVEVSR	none	2	y10	1	937.499	1086.62	31
clusterin (P10909)	LFDSDPITVTVPVEVSR	none	2	y12	1	937.499	1296.75	31
clusterin (P10909)	LFDSDPITVTVPVEVSR	Heavy	2	y6	1	942.503	696.391	31
clusterin (P10909)	LFDSDPITVTVPVEVSR	Heavy	2	y10	1	942.503	1096.62	31
clusterin (P10909)	LFDSDPITVTVPVEVSR	Heavy	2	y12	1	942.503	1306.76	31
clusterin (P10909)	TLLSNLEEAK	none	2	y6	1	559.309	703.362	19.7
clusterin (P10909)	TLLSNLEEAK	none	2	y7	1	559.309	790.394	19.7
clusterin (P10909)	TLLSNLEEAK	none	2	y8	1	559.309	903.478	19.7
clusterin (P10909)	TLLSNLEEAK	Heavy	2	y6	1	563.316	711.376	19.7
clusterin (P10909)	TLLSNLEEAK	Heavy	2	y7	1	563.316	798.408	19.7
clusterin (P10909)	TLLSNLEEAK	Heavy	2	y8	1	563.316	911.492	19.7
HtrA1 (Q92743)	IAPAVVHIELFR	none	3	y4	1	455.606	564.314	19.6
HtrA1 (Q92743)	IAPAVVHIELFR	none	3	y5	1	455.606	677.398	19.6
HtrA1 (Q92743)	IAPAVVHIELFR	none	3	y6	1	455.606	814.457	19.6
HtrA1 (Q92743)	IAPAVVHIELFR	Heavy	3	y4	1	458.943	574.322	19.6
HtrA1 (Q92743)	IAPAVVHIELFR	Heavy	3	y5	1	458.943	687.406	19.6
HtrA1 (Q92743)	IAPAVVHIELFR	Heavy	3	y6	1	458.943	824.465	19.6
HtrA1 (Q92743)	LHRPPVIVLQR	none	3	y4	1	443.282	515.33	19.1
HtrA1 (Q92743)	LHRPPVIVLQR	none	3	y9	2	443.282	539.348	19.1
HtrA1 (Q92743)	LHRPPVIVLQR	none	3	y10	2	443.282	607.878	19.1
HtrA1 (Q92743)	LHRPPVIVLQR	Heavy	3	y4	1	446.618	525.338	19.1
HtrA1 (Q92743)	LHRPPVIVLQR	Heavy	3	y9	2	446.618	544.352	19.1
HtrA1 (Q92743)	LHRPPVIVLQR	Heavy	3	y10	2	446.618	612.882	19.1
HtrA1 (Q92743)	LPVLLLGR	none	2	y7	2	440.803	384.261	16.1
HtrA1 (Q92743)	LPVLLLGR	none	2	y4	1	440.803	458.309	16.1
HtrA1 (Q92743)	LPVLLLGR	none	2	y5	1	440.803	571.393	16.1
HtrA1 (Q92743)	LPVLLLGR	none	2	y6	1	440.803	670.461	16.1
HtrA1 (Q92743)	LPVLLLGR	Heavy	2	y7	2	445.807	389.265	16.1
HtrA1 (Q92743)	LPVLLLGR	Heavy	2	y4	1	445.807	468.317	16.1
HtrA1 (Q92743)	LPVLLLGR	Heavy	2	y5	1	445.807	581.401	16.1
HtrA1 (Q92743)	LPVLLLGR	Heavy	2	y6	1	445.807	680.469	16.1
HtrA1 (Q92743)	VTAGISFAIPSDK	none	2	y4	1	653.356	446.225	22.5
HtrA1 (Q92743)	VTAGISFAIPSDK	none	2	y8	1	653.356	864.446	22.5
HtrA1 (Q92743)	VTAGISFAIPSDK	none	2	y11	1	653.356	1105.59	22.5
HtrA1 (Q92743)	VTAGISFAIPSDK	Heavy	2	y4	1	657.363	454.239	22.5
HtrA1 (Q92743)	VTAGISFAIPSDK	Heavy	2	y8	1	657.363	872.46	22.5
HtrA1 (Q92743)	VTAGISFAIPSDK	Heavy	2	y11	1	657.363	1113.6	22.5
HtrA1 (Q92743)	YNFIADVVEK	none	2	y6	1	599.311	660.356	20.9
HtrA1 (Q92743)	YNFIADVVEK	none	2	y7	1	599.311	773.44	20.9
HtrA1 (Q92743)	YNFIADVVEK	none	2	y8	1	599.311	920.509	20.9
HtrA1 (Q92743)	YNFIADVVEK	Heavy	2	y6	1	603.318	668.37	20.9
HtrA1 (Q92743)	YNFIADVVEK	Heavy	2	y7	1	603.318	781.455	20.9
HtrA1 (Q92743)	YNFIADVVEK	Heavy	2	y8	1	603.318	928.523	20.9
